# Supplementary material for: Bacteriophage defends murine gut from Escherichia coli invasion via mucosal adherence
Source: Nat Commun. 2024 Jun 4;15:4764. doi: 10.1038/s41467-024-48560-2 (PMC11150434; doi:10.1038/s41467-024-48560-2)
Supplement: Supplementary file 4 — Source Data [file 41467_2024_48560_MOESM4_ESM.xlsx]

## Sheet: Fig1
		Fig 1a	The number of ETEC attached to HT-29 cells in vitro.								Fig 1b	The proportion of live HT-29 cells in the phage pre-treatment or phage-free group in vitro.
			Φ+ETEC			ETEC						With phage pretreatment			Without phage pretreatment			Control
		3 h	700000	600000	450000	150000000	100000000	220000000			3 h	78	70	69	41	22	25	97	98	98
		6 h	7200000	9600000	7200000	400000000	900000000	350000000			6 h	65	59	68	13	15	13	95	98	94
		12 h	60000000	61600000	49600000	2200000000	1680000000	1320000000			12 h	30	35	29	7	11	7	93	96	97
		24 h	4000000	9000000	2500000	130000000	520000000	350000000			24 h	9	5	6	4	4	3	91	92	91
		Fig 1d	The number of ETEC in the phage-pretreated and phage-free treatment groups in gut-on-a-chip.
			ETEC+Φ					ETEC
		24h	128000000	35000000	67000000	40000000	420000000	1100000000	1800000000	1270000000	1060000000	540000000
		Fig 1e	The cell survival in the presence or absence of phage pre-treatment in gut-on-a-chip.
			ETEC+Φ					ETEC					Control
		24 h	77	84	91	89	90	23	18	12	8	13	84	89	80	88	79
		Fig 1f	The number of ETEC adhering to HT-29 cells in competitive vitro model.								Fig 1g	The number of K.oxytoca adhering to HT-29 cells in competitive vitro model.
			With phage pretreatment			Without phage pretreatment						With phage pretreatment			Wthout phage pretreatment
		3 h	30000000	3200000	2000000	150000000	120000000	130000000			3 h	700000	1200000	950000	300000	200000	450000
		6 h	20000000	14000000	18000000	470000000	420000000	530000000			6 h	2000000	9000000	5000000	1000000	400000	700000
		12 h	20000000	17000000	12000000	680000000	680000000	540000000			12 h	75000000	98000000	60000000	25000000	45000000	33000000
		24 h	26000000	28000000	250000000	1380000000	1200000000	1300000000			24 h	960000000	945000000	950000000	260000000	280000000	250000000
		Fig 1h	The proportion of live HT-29 cells in the phage pre-treatment or phage-free group.
			With phage pretreatment			Without phage pretreatment			Control
		3 h	66	70	73	73	65	60	98	99	99
		6 h	76	77	80	22	25	30	97	98	99
		12 h	50	55	39	15	10	20	99	98	95
		24 h	39	44	45	9	10	12	97	99	97
		Fig 1j	The number of ETEC in gut-on-a-chip model at 24 h.
			ETEC+K+Φ						ETEC+K
		24h	13000000	11000000	40000000	29000000	88000000	80000000	930000000	1100000000	310000000	270000000	1390000000	140000000
		Fig 1k	The number of K.oxytoca in gut-on-a-chip model at 24 h.
			ETEC+K+Φ						ETEC+K
		24h	7000000	13000000	2000000	4000000	2000000	3000000	2000000	2000000	600000	600000	1000000	200000
		Fig 1l	The proportion of live HT-29 cells in the gut-on-a-chip model at 24 h.
			ETEC+K+Φ						ETEC+K						Control
		24h	73	65	83	79	70	77	32	20	38	11	23	26	74	80	89	75	90	84

## Sheet: Fig2
	Fig 2a	The number of phage attached to HT-29 cells with or without NAC or phage pre-treatment in vitro.												Fig 2j
		NAC+ETEC+ Φ			ETEC+ Φ									Φ+ETEC+Ab			Φ+ETEC
	3 h	80000000	80000000	50000000	10000000	50000000	20000000							18000000	76000000	89000000	75000000	27000000	83000000
	6 h	110000000	70000000	190000000	30000000	65000000	60000000
	24 h	10000000	9000000	8000000	10000000	25000000	30000000
														Fig 2k	The number of phage attached to HT-29 cells pre-treated with phage or Hoc antibody blocked phage at 3 h in vitro.
														Φ+ETEC+Ab			Φ+ETEC			Control
	Fig 2b	The number of ETEC attached to HT-29 cells with or without NAC or phage pre-treatment in vitro.												8600000	5200000	4400000	8300000	5600000	4100000	70000000	50000000	90000000
		ETEC+ Φ +NAC			ETEC + Φ			ETEC + NAC
	3 h	11000000	5000000	10000000	8000000	9000000	9200000	640000000	640000000	780000000
	6 h	2960000	3040000	6000000	6500000	5000000	4500000	100000000	190000000	350000000				Fig 2l	The number of phage attached to HT-29 cells pre-treated with phage or Hoc antibody blocked phage at 24 h in the gut-on-a-chip.
	24 h	44000000	50000000	25000000	80000000	65000000	50000000	890000000	770000000	845000000				Φ+ETEC+Ab			Φ+ETEC
														4920000	4400000	3050000	530000000	137000000	477000000
	Fig 2c	The number of phage attached to HT-29 cells pre-treated with or without NAC or phage pre-treatment at 24 h in the gut-on-a-chip.												Fig 2m	The number of ETEC attached to HT-29 cells pre-treated with phage or Hoc antibody blocked phage at 24 h in the gut-on-a-chip.
		NAC+Φ+ETEC			Φ+ETEC									Φ+ETEC+Ab			Φ+ETEC			Control
	24 h	20000000	4000000	6000000	7550000000	3200000000	2800000000							320000000	357000000	300000000	36400000	84800000	35900000	254000000	216000000	357000000
	Fig 2d	The number of ETEC attached to HT-29 cells pre-treated with or without NAC or phage pre-treatment at 24 h in the gut-on-a-chip.												Fig 2n The number of phage adhering to the caecum of mice pre-treated with phage or Hoc antibody blocked phage.
	NAC+Φ+ETEC			Φ+ETEC			Control								without ab of Hoc				with ab of Hoc
	778000000	972000000	1280000000	35000000	67000000	44000000	2490000000	1430000000	1250000000					0h	1100000000	1100000000	1100000000	1100000000	1100000000	1100000000	1100000000	1100000000
														12h	180000	236000	215600	200000	1000	3500	3500	1500
														18h	22500	50000	120500	60000	0	0	0	0
	Fig 2e	The proportion of live HT-29 cells pre-treated with or without NAC or phage pre-treatment at 24 h in the gut-on-a-chip.												24h	7000	12000	43500	33000	0	0	0	0
	ETEC			NAC+Φ+ETEC			Φ+ETEC			Control
	55	55	47	63	65	56	82	91	89	92	90	93		Fig 2o	The number of phage adhering to the colon of mice pre-treated with phage or Hoc antibody blocked phage.
															without hoc antibody				with hoc antibody
	Fig 2f	The number of phage adhering to the caecum of mice pre-treated with or without NAC in the mouse model.												0h	1100000000	1100000000	1100000000	1100000000	1100000000	1100000000	1100000000	1100000000
	NAC+Φ					Φ								12h	27000	21000	31500	35000	0	0	0	0
	2229	3052	1610	3199	2382	6360	5381	14120	2709	10533				18h	3500	4500	14000	6000	0	0	0	0
														24h	3600	3000	1000	2000	0	0	0	0
	Fig 2g	The number of phage adhering to the colon of mice pre-treated with or without NAC in the mouse model.
	NAC+Φ					Φ
	550	1100	590	705	600	1500	2000	2650	1320	1400
	Fig 2h	The number of phage adhering to the the mucus layer of the caecum of mice pre-treated with or without NAC in the mouse model.
	NAC+Φ					Φ
	88000	11000	13000	32000	44000	384000	144000	365000	400000	301000
	Fig 2i	The number of phage adhering to the mucus layer of the colon of mice pre-treated with or without NAC in the mouse model.
	NAC+Φ					Φ
	0	0	0	0	0	4000	9000	4500	4000	8000
	Fig 2p	Fluorescence microscope photograph of the binding of øPNJ-6 to MUC2.
	Fig 2p-i			Fig 2p-ii			Fig 2p-iii			Fig 2p-iv
	Red	Green		Red	Green		Red	Green		Red	Green
	66	119		82	45		17	6		54	9
	71.848	59.462		61.298	39.6275		17.831	6.7752		72.151	4.846
	31.256	47.443		26.88	30.1765		35.035	6.7483		64.062	5.7115
	32.523	65.029		15.184	28.3029		46.826	7.8745		25.856	7.5537
	115.466	90.364		12.204	28.0863		32.894	10.5663		28.272	4.0654
	189.34	85.664		18.424	25.1396		21.944	11.7674		46.086	4.4057
	213.497	85.628		25.945	26.0293		46.974	7.2374		27.838	4.0383
	199.181	82.467		82.005	34.6243		65.374	5.876		25.92	4
	176.636	79.182		66.483	42.0737		46.353	6.6795		87.947	5.3283
	157.751	79.877		43.026	37.174		13.567	6.6939		144.693	4.7205
	116.327	102.145		20.243	20.2016		16.213	6.5025		48.22	4.29
	57.578	178.484		11.427	22.2766		15.827	4.031		30.182	5.2727
	44.875	138.136		13.47	33.4078		15.849	7.6668		127.933	5.843
	34.474	102.906		17.739	36.7491		18.543	11.7266		101.449	6.5965
	76.526	155.145		20.783	37.114		50.236	13.9083		34.899	5.154
	102.959	138.287		24.462	37.0417		58.495	15.5608		39.187	4.8054
	50.455	107		14.558	32.3639		58.583	13.6461		36.613	4.0113
	29.342	61.335		17.413	29.5031		129.368	11.5934		27.241	4.6311
	29.358	35.443		22.148	28.4103		213.479	11.4473		41.776	6.0699
	40.567	33.676		27.686	33.03		137.53	10.6845		50.86	5.3306
	54.602	41.409		24.248	40.6853		55.306	11.845		45.98	4.5259
	62.659	38.484		31.593	51.201		35.412	10.2964		48.422	5.1525
	106.688	43.469		43.307	48.1453		39.495	8.9698		81.636	7.0909
	133.725	44.273		25.261	33.2327		82.858	8.5914		86.068	6.0902
	108.227	39.545		30.041	28.0965		129.928	10.5673		85.56	4.8279
	130.476	56.027		16.488	36.5907		116.987	11.1085		74.917	5.55
	169.332	77.801		11.3	32.8999		96.468	13.5371		68.593	8.0879
	114.432	116.979		13.501	25.9203		78.625	14.292		133.101	12.293
	48.591	93.648		15.419	33.6844		51.245	14.7831		60.902	7.7062
	30.676	114.984		18.126	30.4302		55.706	11.8817		46.867	8.408
	20.085	110.497		24.862	30.6571		55.565	10.4543		39.573	8.5642
	26.101	113.665		15.226	33.1773		50.692	9.6307		71.022	8.7423
	91.091	84.545		11.854	30.1525		47.921	7.7242		52.763	5.1818
	123.914	84.867		14.314	32.2855		35.227	8.7204		47.545	6
	90.673	90.923		12.675	38.623		34.308	9.3772		31.041	6.7002
	96.055	114.604		11.948	37.1046		28.731	9.4863		20.159	12.2863
	188.341	144.477		16.657	37.3981		35.123	11.9005		43.922	6.7836
	184.104	163.092		10.756	46.3324		64.719	10.9799		40.6	4.6897
	61.29	132.761		10.769	39.7736		77.333	12.8901		34.519	5.8182
	61.675	108.244		8.185	30.0684		60.329	13.2201		106.977	4.7919
	63.318	63.636		9.293	39.9003		57.419	12.8405		184.545	5.8407
	61.487	61.863		11.873	48.2536		40.413	13.4733		155.632	6.3381
	40.707	45.031		10.26	45.1066		27.249	16.9297		97.337	5.9955
	30.048	29.648		7.118	41.7803		26.667	20.6667		77.162	4.9737
	21.625	25		9.251	35.9788		25.435	16.8951		49.545	6
	16.972	15.711		10.721	29.2388		27.809	12.5073		88.609	8.9549
	14.44	17.912		10.693	41.0437		24.504	15.382		135.687	6.7678
	15.857	21.481		14.557	52.7318		19.618	22.1272		141.116	4.5447
	16.818	16.545		14.872	49.4563		32.251	20.3121		109.651	5.169
	16.151	10.63		19.221	43.4102		84.518	21.9891		82.393	4.2186
	11.639	14.29		16.858	55.3058		46.046	27.5828		92.464	8.6131
	8.766	11.293		15.856	62.4325		44.465	26.9767		97.174	9.9196
	10.182	7.659		23.691	49.6827		49.507	23.9332		84.487	5.707
	10.258	6.077		28.498	30.9398		56.655	38.4881		107.11	5.0594
	8.509	6.761		20.846	36.604		40.644	43.0681		100.875	4.4508
	8.102	5.906		22.542	26.0667		36.838	48.5687		33.909	4.7273
	10.455	8.318		12.436	21.6218		30.713	35.7153		8.354	5.1037
	30.942	59.407		11.151	17.6681		26.386	30.6933		44.092	5.1427
	67.315	114.898		16.975	16.855		25.659	24.639		63.684	6.7769
	106.178	70.3		11.276	28.9722		36.323	14.8217		52.38	7.6243
	101.955	19.932		15.785	23.3556		37.301	14.7496		44.692	14.3178
	55.588	5.896		13.616	22.4494		36.063	16.0063		76.775	6.6814
	20.48	3.855		19.869	24.8007		34.282	15.3012		66.488	5.1247
	10.699	4.433		35.294	22.8697		38.897	19.3959		38.539	7.3291
	5	5.727		19.782	23.7437		61.134	25.6082		29.618	9.124
	6.026	3.701		18.836	22.2941		62.108	38.3141		39.174	7.5575
	5.438	3.188		17.628	18.6836		29.778	47.199		46.364	10.6364
	7.083	4.183		15.709	14.2179		28.848	52.8194		42.6	5.9489
	7.489	5.966		8.693	16.686		17.465	41.8136		34.343	9.7919
	6.827	5.847		12.143	11.5799		9.051	30.311		33.564	8.0924
	8.33	5.335		11.841	13.216		16.121	22.7479		51.909	6.562
	7.739	10.065		11.856	12.4829		33.843	33.28		55.978	11.9324
	10.045	13		13.234	12.2895		38.129	41.1184		67.896	9.583
	13.189	8.992		10.201	13.2204		19.95	38.6645		46.71	7.704
	15.884	9.219		10.244	11.8074		23.418	43.9784		30.044	6.8542
	12.173	10.736		13.624	9.1772		30.618	38.7226		38.829	5.9512
	9.273	11.307		10.766	11.3819		27.467	39.0925		27.721	5.1435
	10.812	13.516		15.01	8.5659		121.39	46.5468		23.091	5.7273
	6.977	15.668		10.798	7.4821		95.89	41.2369		47.409	4.3561
	9.415	17.062		8.115	6.0975		50.341	44.072		64.818	4.0541
	9	17.091		9.77	6.2744		55.377	53.6986		33.538	4
	14.817	17.721		8.788	8.3339		36.019	50.1103		35.155	4.722
	10.043	22.202		8.408	7.2273		22.038	44.131		81.838	9.3546
	8.908	20.196		8.372	8.0073		18.271	40.7639		37.338	9.9256
	8.102	13.023		8.039	7.512		24.249	55.192		64.619	8.6026
	6.438	10.41		8.021	10.4669		27.365	54.904		43.597	5.278
	6.912	15.608		8.684	10.9916		28.667	55.5556		26.704	7.266
	18.543	15.188		9.818	17.7498		22.08	61.5273		38.65	5.994
	38.5	16		8.607	19.515		18.151	49.4417		73.091	6
	49.112	18.898		10.277	17.7717		18.433	43.0674		40.636	10.3005
	41.094	17.261		9.308	17.8219		31.91	59.5252		43.736	7.6251
	40.987	19.646		8.303	18.8967		67.108	49.2499		41.557	4.6529
	44.023	22.545		10.253	15.6204		66.956	51.7767		41.603	4.7122
	37.549	38.57		9.335	12.9973		40.824	34.9989		73.853	4.9391
	34.037	38.037		8.982	15.4903		34.732	34.482		31.878	4.1458
	32.782	38.282		9.493	13.3071		28.757	32.6731		26.578	6.2292
	33.182	35.636		12.596	18.9257		29.292	41.1336		31.248	5.3636
	22.884	30.653		17.556	26.626		21.013	50.5769		43.877	4.2494
	17.29	29.477		16.432	25.5892		32.159	61.2484		47.628	4.6612
	15.781	28.547		16.399	31.3169		49.852	51.3542		84.364	6.5455
	14.5	37.057		13.879	35.247		31.357	42.8036		49.971	4.3636
	15.542	43.204		12.738	48.0162		15.214	43.8019		57.129	7.0766
	18.901	41.188		14.338	56.7148		24.904	58.3407		120.353	5.7446
	26.317	40.645		20.706	36.748		13.641	25.6417		145.331	5.4651
	36.955	42.591		72.894	38.0201		9.259	13.073		98.297	8.2261
	63.869	37.998		176.789	56.7366		8.853	12.5684		83.743	7.8047
	117.494	35.599		123.436	69.1474		7.736	8.2281		42.871	6.4756
	133.024	69.3		38.976	43.8978		7.143	12.864		34.197	8.704
	116.534	148.273		20.757	33.9525		8.302	23.0708		24.727	12.556
	63.965	131.021		21.682	43.7254		7.997	24.5243		13.249	6.7588
	30.938	45.062		34.418	97.7467		5.956	21.4739		37.182	4
	19.494	46.04		24.022	81.0885		7.147	13.9784		41.687	5.0616
	18.545	66.182		19.352	88.5005		8.25	13.2552		39.81	4.6792
	14.521	91.08		15.694	59.9349		11.547	13.1065		32.796	6.0406
	22.139	109.676		12.635	52.2533		14.577	21.3624		27.313	10.4012
	40.125	102.837		13.468	57.391		20.794	27.2359		82.96	9.0195
	33.795	65.136		13.422	84.6651		29.637	18.1769		72.288	4.311
	24.421	60.67		30.491	88.7677		54.57	23.7036		67.058	4.7107
	50.81	97.594		45.672	59.471		6.875	10.0922		64.293	6.5312
	143.223	144.871		35.017	38.5716		8.642	8.1231		87.173	4.8174
	178.909	96.955		25.045	24.7863		7.047	6.8578		80.51	5.9399
	76.812	70.586		20.661	48.6612		8.597	7.4196		52	5
	94.761	63.196		20.44	44.2114		8.484	6.8266
	139.062	80.623		14.115	37.7227		7.655	4.5998
	119.307	88.75		28.585	32.9333		7.15	6.4482
	46.712	74.897		69.927	36.2203		8.418	4.7136
	21.102	82.068		71.345	44.1464		7.095	6.3164
	17.763	89.469		62	37		8.13	6.477
	27.455	64.727					6.342	7.2791
	40.376	62.158					5	7
	50.531	60.497
	40.721	51.989
	41.375	65.375
	77.769	81.418
	105.821	128.281
	146.786	162.492
	136.636	106.409
	50.597	102.231
	51.463	76.324
	51.961	64.551
	61.943	47.443
	60.351	40.552
	50.872	36.841
	18.594	41.086
	33	54.273
	98.244	61.344
	208.92	83.605
	211.316	90.747
	95.205	82.534
	27.619	63.685
	145.679	57.881
	217.128	65.826
	247.727	55.318
	164.751	69.109
	88.594	98.438
	56.977	103.203
	54.955	62.068
	93.112	39.629
	151.068	52.818
	105.087	105.01
	77.818	191.636
	112.464	217.858
	166.884	125.588
	155.747	33.089
	45.852	84.818
	17.375	98.578
	28.233	79.122
	31.734	76.632
	28.636	171.5
	32.729	216.106
	34.96	176.375
	34.609	118.794
	27.295	75.455
	41.146	55.335
	59.96	79.69
	26.675	65.209
	36	105

## Sheet: Fig3
Fig 3a Immunoprecipitation of Hoc protein interacting with MUC2 obtained from HT-29 cell lysates.										Fig 3b Immunoprecipitation of Hoc protein interacting with MUC2 obtained from LS174T cells.
	Fig 3d mRNA transcriptional level of MUC2 in HT-29 cells when incubated with øPNJ-6 for 1, 2, 3 h.
	Control			 1h			 2h			 3h
	1	1	1	3	5	7	10	15	20	3	4	5
	Fig 3e	Expression level of MUC2 in HT-29 cells when incubated with øPNJ-6 for 2 h.
		Phage	Control				Phage	Control
	MUC2 ①	64008	34574			β-tublin ①	73368	64772
	②	47784	22675			β-tublin ②	38972	34240
	③	29344	10839			GAPDH ③	61567	80855
	④	60412	18799			β-tublin ④	60761	63292
		Phage	Control
	MUC2/β-tublin ①	0.872424	0.53378
	MUC2/β-tublin ②	1.22611	0.662237
	MUC2/GAPDH ③	0.476619	0.134055
	MUC2/β-tublin ④	0.994256	0.29702
		Phage	Control
	Normalization ①	1.63443	1
	②	1.85147	1
	③	3.5554	1
	④	3.34744	1
	Fig 3f	mRNA transcriptional level of MUC2 in HT-29 cells when incubated with Hoc protein for 2 h.
	Control	Hoc
	1	5
	1	16
	1	12
	Fig 3g	Fluorescence microscopy photograph of mucus expression in HT-29 cells was incubated with or without Hoc protein for 2 h.
											MFI in HT-29 cells
											Control	Hoc
											58.78	82.885
											43.341	78.389
											50.661	68.558

## Sheet: Fig4
	Fig 4b	CO-IP between MUC2 and domain 1 of Hoc protein.							Fig 4c	CO-IP between MUC2 and domain 2 of Hoc protein.						Fig 4d	CO-IP between MUC2 and domain 3 of Hoc protein.
	Fig 4f	CO-IP between mutants V15D ~ E18G, T19S ~ Q21H or T30I ~ G32A of Hoc and MUC2.										Fig 4g	CO-IP between mutants E29D ~ G33V, E29D or G33V of Hoc and MUC2.
	Fig 4h	CO-IP of Hoc and MUC2 treated with α 2-3, 6, 8, 9 Neuraminidase A.								Fig 4i	CO-IP of Hoc and MUC2 treated with 1-2, 4, 6 Fucosidase O.							Fig 4j	CO-IP of Hoc pre-incubated with sialic acid, L-fucose, or lacto-N-fucopentaose I and MUC2.
	Fig 4k	Fluorescence microscope photograph of the binding of Hoc or mutant Hoc to MUC2.
	Fig 4k-i					Fig 4k-ii					Fig 4k-iii					Fig 4k-iv
	Distance(inches)	Gray Value of red	Gray Value of green			Distance(inches)	Gray Value of red	Gray Value of green			Distance(inches)	Gray Value of red	Gray Value of green			Distance(inches)	Gray Value of red	Gray Value of green
	0	108	63			0	7	191			0	14	137			0	136	2
	0.01042	120.54	61.853			0.01042	6.059	177.529			0.010417	16.058	144.462			0.00303	132.113	0.21239
	0.02083	129.989	64.358			0.02083	6.039	180.549			0.020833	16.217	158.726			0.006061	110.383	0.00689
	0.03125	163.587	60.932			0.03125	6.941	137			0.03125	18.105	169.651			0.009091	109.796	1.66262
	0.04167	196.802	78.185			0.04167	7	103.098			0.041667	20.453	174.222			0.012121	103.452	1.39721
	0.05208	183.054	73.307			0.05208	6.196	65.667			0.052083	21.511	173.579			0.015152	104.114	0.06578
	0.0625	174.447	66.552			0.0625	8.765	48.471			0.0625	19.115	159.927			0.018182	115.19	0.55306
	0.07292	147.862	74.211			0.07292	12.451	35.941			0.072917	19.083	151.629			0.021212	141.454	0.04221
	0.08333	140.363	59.01			0.08333	15.529	22.745			0.083333	18.972	148.487			0.024242	148.717	0
	0.09375	112.062	53.433			0.09375	14.824	27.412			0.09375	17.385	133.865			0.027273	160.652	0
	0.10417	117.848	60.732			0.10417	23.216	42.235			0.104167	14.561	115.624			0.030303	130.085	0.9115
	0.11458	135.082	53.999			0.11458	52.549	42.51			0.114583	14.032	130.577			0.033333	82.255	0.09735
	0.125	132.354	40.233			0.125	57.647	30.647			0.125	14.19	152.478			0.036364	64.957	0.15029
	0.13542	125.742	51.088			0.13542	53.255	30.216			0.135417	13.12	145.112			0.039394	46.272	0.03054
	0.14583	163.857	56.639			0.14583	45.549	35.078			0.145833	13.294	127.871			0.042424	34.603	0.87611
	0.15625	222.206	65.933			0.15625	27.529	31.824			0.15625	13.595	96.76			0.045455	36.131	0.13274
	0.16667	205.599	72.996			0.16667	24.686	31.373			0.166667	12.841	60.072			0.048485	33.191	0
	0.17708	180.38	71.862			0.17708	22	29			0.177083	11.246	31.998			0.051515	30.928	0
	0.1875	146.801	72.435			0.1875	16.412	26			0.1875	9.935	15.371			0.054545	31.705	0
	0.19792	177.507	69.956			0.19792	20.255	29			0.197917	9.113	8.364			0.057576	41.017	0.12515
	0.20833	202.051	108.419			0.20833	34.686	28.824			0.208333	10.19	6.628			0.060606	51.186	0.0094
	0.21875	232.191	122.303			0.21875	30	26.765			0.21875	10.365	5.365			0.063636	61.164	0.77813
	0.22917	222.266	96.655			0.22917	24.725	23			0.229167	10.22	5.198			0.066667	86.302	0.16712
	0.23958	232.91	84.696			0.23958	27.51	24.098			0.239583	12.289	5.967			0.069697	101.393	0.1903
	0.25	150.693	95.252			0.25	33.412	27.412			0.25	12.494	5.805			0.072727	113.149	0.07142
	0.26042	98.042	65.352			0.26042	37.529	29			0.260417	14.932	6			0.075758	102.345	0
	0.27083	107.091	57.857			0.27083	30.51	31.431			0.270833	23.387	6			0.078788	84.946	0
	0.28125	98.16	78.601			0.28125	24.941	35.412			0.28125	35.69	8.385			0.081818	72.218	0
	0.29167	76.532	126.272			0.29167	25	30.961			0.291667	63.375	11.628			0.084848	78.081	0.41272
	0.30208	89.433	190.641			0.30208	29.725	33.176			0.302083	132.916	13.93			0.087879	80.692	0.35398
	0.3125	113.461	228.162			0.3125	32.412	33.059			0.3125	129.723	19.614			0.090909	71.153	0.7768
	0.32292	128.176	244.213			0.32292	27.039	29.745			0.322917	83.81	19.662			0.093939	59.716	1.00799
	0.33333	89.357	207.716			0.33333	18.118	33.49			0.333333	44.622	17.646			0.09697	57.418	1.03258
	0.34375	61.438	171.287			0.34375	16.118	27.706			0.34375	34.455	17.586			0.1	59.142	0.4424
	0.35417	47.696	127.279			0.35417	19.667	23.667			0.354167	27.64	19.426			0.10303	57.205	1.27488
	0.36458	63.44	65.499			0.36458	20.314	26.373			0.364583	27.027	17.72			0.106061	54.252	0.49338
	0.375	71.625	59.836			0.375	26.176	28.706			0.375	31.144	17.741			0.109091	51.64	0
	0.38542	57.704	55.733			0.38542	51.157	27			0.385417	30.503	16.432			0.112121	50.257	0.40473
	0.39583	35.567	45.461			0.39583	61.373	27.765			0.395833	24.861	15.303			0.115152	46.283	0.89882
	0.40625	28.276	39.203			0.40625	34.647	26.706			0.40625	20.698	14.708			0.118182	41.521	0.47842
	0.41667	28.651	47.501			0.41667	34.275	27.569			0.416667	19.942	15.965			0.121212	39.285	0.03759
	0.42708	33.432	32.827			0.42708	41.647	36.02			0.427083	21.315	17.432			0.124242	40.903	0
	0.4375	34.301	30.552			0.4375	33.353	44.118			0.4375	23.295	15.083			0.127273	86.083	0.62832
	0.44792	26.633	16.45			0.44792	31.098	40.529			0.447917	22.5	16.5			0.130303	130.77	0.88488
	0.45833	28.284	16.008			0.45833	29.961	44			0.458333	27.259	17.129			0.133333	138.118	1.32743
	0.46875	26.672	17.436			0.46875	34.882	35.588			0.46875	35.476	18.238			0.136364	109.384	0.87391
	0.47917	24.657	21.172			0.47917	34.804	32.294			0.479167	30.301	17.89			0.139394	72.776	0.19453
	0.48958	24.142	17.593			0.48958	33.392	27.706			0.489583	33.392	17.349			0.142424	48.979	0.2481
	0.5	21.981	23.363			0.5	31.412	28.235			0.5	35.743	19.708			0.145455	41.407	1.091
	0.51042	18.036	20.589			0.51042	39.118	25.118			0.510417	47.511	20.718			0.148485	40.34	1.19955
	0.52083	14.281	19.535			0.52083	51.02	23.98			0.520833	105.937	22.353			0.151515	40.957	0.51649
	0.53125	12.794	21.683			0.53125	62	20			0.53125	184.825	25.089			0.154545	42.254	0.60349
	0.54167	13.948	17.294			0.54167	80.765	23.98			0.541667	238.73	29.323			0.157576	49.255	0.43167
	0.55208	18.159	12.764			0.55208	113.902	26.882			0.552083	245.719	27.044			0.160606	48.825	0.08458
	0.5625	19.499	12.713			0.5625	134.059	26.059			0.5625	246.459	24.752			0.163636	40.458	0.77876
	0.57292	13.928	14.607			0.57292	135.529	25.157			0.572917	220.663	23.868			0.166667	37.632	1.17229
	0.58333	12.099	15.874			0.58333	177.275	27.098			0.583333	186.384	23.686			0.169697	36.528	1
	0.59375	11.544	12.865			0.59375	145.588	26.765			0.59375	186.998	22.835			0.172727	30.385	1.22367
	0.60417	13.024	9.922			0.60417	78.725	26.275			0.604167	230.478	23.484			0.175758	25.195	1.32383
	0.61458	13.984	9.213			0.61458	44.745	25.843			0.614583	238.427	24.256			0.178788	22.583	0.8989
	0.625	12.785	10.451			0.625	37.353	23.294			0.625	227.169	23.736			0.181818	18.913	0.234
	0.63542	10.789	12.123			0.63542	36.157	22			0.635417	239.613	24.36			0.184848	18.422	0.09539
	0.64583	10.825	9.481			0.64583	33.49	20.647			0.645833	253.648	25.244			0.187879	17.595	0
	0.65625	10.37	10.119			0.65625	38.235	23			0.65625	251.994	24.188			0.190909	16.502	0.05874
	0.66667	11.255	9.033			0.66667	43.157	23.745			0.666667	221.824	24.105			0.193939	15.844	0.66372
	0.67708	11.138	13.06			0.67708	33.529	23.549			0.677083	192.62	23.384			0.19697	16.019	0.76357
	0.6875	12.058	9.983			0.6875	37.529	22.294			0.6875	185.136	25.304			0.2	18.824	0.17668
	0.69792	12.525	8.486			0.69792	42.196	22			0.697917	168.264	26.677			0.20303	20.257	0.9292
	0.70833	11.126	7.606			0.70833	36.333	21			0.708333	183.146	23.744			0.206061	24.222	1.12609
	0.71875	12.61	6.028			0.71875	33.882	19.588			0.71875	206.087	26.585			0.209091	28.598	0.28319
	0.72917	13.895	10.731			0.72917	32.98	19.02			0.729167	212.502	30.076			0.212121	35.133	0.49565
	0.73958	16.299	11.603			0.73958	30.392	23.078			0.739583	204.809	32.296			0.215152	45.823	0.62832
	0.75	18.031	12.489			0.75	34.471	20.529			0.75	174.94	28.203			0.218182	53.865	0.36283
	0.76042	22.103	9.337			0.76042	38.255	18.725			0.760417	153.59	23.155			0.221212	62.664	1
	0.77083	58.319	16.094			0.77083	34.098	17.706			0.770833	159.741	27.621			0.224242	72.767	0.65487
	0.78125	143.129	14.185			0.78125	39.471	15.941			0.78125	183.64	32.391			0.227273	71.752	0.2351
	0.79167	174.233	15.591			0.79167	37.471	15.961			0.791667	219.043	31.23			0.230303	69.143	0.53512
	0.80208	137.733	21.362			0.80208	30.039	17.059			0.802083	238.446	33.117			0.233333	72.28	0.49558
	0.8125	119.027	18.857			0.8125	26.588	20.118			0.8125	249.377	35.292			0.236364	69.83	0.40927
	0.82292	103.051	20.748			0.82292	30.255	23.196			0.822917	250.83	38.899			0.239394	67.717	0.09319
	0.83333	122.316	24.884			0.83333	43.922	28.275			0.833333	230.31	32.114			0.242424	70.638	0.38037
	0.84375	174.195	33.985			0.84375	50.294	27.412			0.84375	176.539	27.454			0.245455	66.61	0.88496
	0.85417	161.139	56.212			0.85417	51.647	25.608			0.854167	143.985	24.267			0.248485	74.932	1.25178
	0.86458	92.741	61.174			0.86458	45.569	26.627			0.864583	135.166	21.965			0.251515	74.653	1.41053
	0.875	50.668	54.556			0.875	55.706	27.294			0.875	96.82	22.597			0.254545	78.124	0.04542
	0.88542	48.194	39.539			0.88542	80.667	30			0.885417	72.953	21.291			0.257576	85.897	0.45415
	0.89583	48.518	35.895			0.89583	90.863	29.745			0.895833	51	19			0.260606	108.417	0.76106
	0.90625	41.578	27.788			0.90625	107.412	27.588								0.263636	119.563	0.12217
	0.91667	59.7	34.581			0.91667	156.961	32.902								0.266667	130.251	0.33769
	0.92708	119.823	36.323			0.92708	190.471	34.49								0.269697	131.262	0
	0.9375	89.623	32.783			0.9375	163.059	31.235								0.272727	128.677	0.15491
	0.94792	66.875	29.914			0.94792	156.529	26.216								0.275758	104.346	0.88597
	0.95833	118.992	27.155			0.95833	185.529	31.176								0.278788	84.542	1.17762
	0.96875	142.031	48.66			0.96875	191.118	31.824								0.281818	100.926	1.77931
	0.97917	59.672	37.499			0.97917	211.098	28.373								0.284848	86.716	0.88245
	0.98958	38.459	36.897			0.98958	248.275	28.588								0.287879	74.189	0.57593
	1	28.504	47.316			1	254.529	30								0.290909	63.737	1.19704
	1.01042	30.176	57.157			1.01042	245.608	25.098								0.293939	60.144	1.95716
	1.02083	36.607	69.488			1.02083	240.431	18.627								0.29697	50.132	1.07166
	1.03125	55.455	86.086			1.03125	235.824	21.118								0.3	46.87	1.63717
	1.04167	80.638	64.139			1.04167	215.725	20.039								0.30303	54.761	1.68055
	1.05208	86.67	67.739			1.05208	190.941	16.059								0.306061	71.644	1.23862
	1.0625	125.937	88.524			1.0625	194	18								0.309091	84.138	1.9292
	1.07292	150.587	94.545													0.312121	108.164	1.88731
	1.08333	120.615	91.241													0.315152	124.651	1.05991
	1.09375	88.109	88.573													0.318182	158.066	1.57319
	1.10417	77.3	84.135													0.321212	184.038	1.57726
	1.11458	78.925	73.97													0.324242	173.743	0
	1.125	72.699	68.328													0.327273	143.579	0.04425
	1.13542	65.214	50.351													0.330303	166.705	1.02161
	1.14583	61.545	49.737													0.333333	207.079	1.69692
	1.15625	62.537	51.488													0.336364	204.963	1.2055
	1.16667	76.195	45.583													0.339394	192.532	1.88668
	1.17708	79.715	64.394													0.342424	165	5.46e-12
	1.1875	97.435	71.359
	1.19792	115.054	75.267
	1.20833	69.297	82.863
	1.21875	58.783	64.87
	1.22917	60.635	52.434
	1.23958	40.553	53.51
	1.25	47.556	57.289
	1.26042	58.576	68.055
	1.27083	51.217	79.613
	1.28125	39.664	75.231
	1.29167	38.19	56.29
	1.30208	30.676	40.867
	1.3125	24.782	26.622
	1.32292	19	27

## Sheet: Fig5
		Fig 5b	The abundance of ETEC SH232 was assessed in the cecal mucus layer.
		Φ+ETEC					Φ+Ab+ETEC					PBS+ETEC
		162400000	183200000	153300000	180000000	126000000	371200000	280000000	355000000	389900000	297000000	221600000	256000000	217000000	291000000	222000000
		Fig 5c	The abundance of ETEC SH232 was assessed in the colonic mucus layers.
		Φ+ETEC					Φ+Ab+ETEC					PBS+ETEC
		236000	91000	250000	90000	88000	1460000	1788000	1200000	1460000	2320000	1024000	1110000	1790000	2435000	1002000
		Fig 5d	The ETEC SH232 counts in the luminal contents of the cecum.
		Φ+ETEC					Φ+Ab+ETEC					PBS+ETEC
		187000000	113600000	99000000	137500000	102000000	204800000	248000000	305000000	284000000	207000000	203200000	255000000	211000000	256000000	243000000
		Fig 5e	The ETEC SH232 counts in the luminal contents of the colon.
		Φ+ETEC					Φ+Ab+ETEC					PBS+ETEC
		43200000	34800000	33800000	42300000	26600000	111600000	48700000	58800000	120000000	86400000	58000000	65200000	89100000	64220000	79800000
		Fig 5f	The phage levels were quantified in the cecal mucus layer.						Fig 5g	The phage levels were quantified in the colonic mucus layer.						Fig 5h	The phage counts in the luminal contents of the cecum.						Fig 5i	The phage counts in the luminal contents of the colon.
		Φ+ETEC	Φ+Ab+ETEC	Φ+PBS					Φ+ETEC	Φ+Ab+ETEC	Φ+PBS					Φ+ETEC	Φ+Ab+ETEC	Φ+PBS					Φ+ETEC	Φ+Ab+ETEC	Φ+PBS
		5700000	300000	9800000					10000	36000	56000					580000	80000	3570000					300000	370000	380000
		14000000	700000	7000000					16000	48000	70000					500000	90000	900000					90000	10000	270000
		11000000	1100000	6600000					20000	20000	65000					524000	10000	870000					300000	230000	350000
		16800000	1700000	10000000					13000	50000	43000					480000	22000	2000000					100000	50000	370000
		8800000	300000	8600000					50000	66000	39000					380000	67000	650000					250000	150000	250000
		Fig 5j	The presence of STEC 029 in the mucus layer of the cecum.						Fig 5k	The presence of STEC 029 in the mucus layer of the colon.
		Φ+STEC	Φ+Ab+STEC	PBS+STEC					Φ+STEC	Φ+Ab+STEC	PBS+STEC
		400000	25040000	3320000					4000	76000	188000
		3830000	26880000	16000000					8200	320000	140000
		667900	34900000	24900000					20000	60000	290000
		1500000	44100000	19900000					9000	410000	271000
		2670000	22700000	33700000					11800	85000	119800
		Fig 5l	The STEC 029 counts in luminal contents of the cecum.
		Φ+STEC					Φ+Ab+STEC					PBS+STEC
		22300000	9900000	4700000	50000000	8900000	27200000	86800000	158400000	136400000	280000000	88900000	280000000	90000000	100000000	500000000
		Fig 5m	The STEC 029 counts in luminal contents of the colon.
		Φ+STEC	Φ+Ab+STEC	PBS+STEC
		600000	4200000	9800000
		678000	5700000	24000000
		100000	8800000	23300000
		199900	18000000	32000000
		3200000	15660000	22700000
		Fig 5n	The phage numbers were quantified in the cecal mucus layers.
		Φ+STEC					Φ+Ab+STEC					Φ+PBS
		2544000	800000	1240000	240000	790000	74000	36000	10000	6900	7000	1316000	1680000	1423000	1204000	1100000
		Fig 5o	The phage numbers were quantified in the colonic mucus layers.
		Φ+STEC					Φ+Ab+STEC					Φ+PBS
		56000	31000	64500	60000	57500	4000	3000	100	100	250	12000	4600	5700	5500	9000
		Fig 5p	The phage counts in the luminal contents of the cecum.
		Φ+STEC					Φ+Ab+STEC					Φ+PBS
		38800000	2700000	13000000	1020000	2500000	500000	400000	60000	10000	550000	10800000	19840000	17770000	30000000	10200000
		Fig 5q	The phage counts in the luminal contents of the colon.
		Φ+STEC					Φ+Ab+STEC					Φ+PBS
		2900000	300000	8340000	80000	330000	100000	200000	170000	88000	250000	1900000	640000	660000	870000	1000000
		Fig 5r	The phage number in the control, Hoc antibody-coated or NAC treatment groups.							Fig 5s	The ETEC number in the control, Hoc antibody-coated or NAC treatment groups.								Fig 5t	The cell survival in the control, Hoc antibody-coated or NAC treatment groups.
		Φ+STEC	Φ+Ab+STEC	Φ+NAC+STEC						Φ+STEC	Φ+Ab+STEC	Φ+NAC+STEC	PBS+STEC						Φ+STEC	Φ+Ab+STEC	Φ+NAC+STEC	PBS+STEC	Negative control
		111000000	40000000	24800000						7000000	55100000	74200000	100000000						71	25	35	15	75
		155000000	60200000	51000000						10000000	38800000	50200000	95100000						59	30	40	25	80
		120000000	31200000	70000000						7500000	35000000	80500000	74800000						65	35	36	40	85

## Sheet: Supplement Fig1
	Fig S1b	The number of phage adhere to LB agar plates coated with or without mucin.
	Control	Mucin
	55	410
	74	467
	57	312
	Fig S1c	The titer of øPNJ-6 during 24 h when growing in LB medium with or without 1% mucin.
		Control			1% mucin
	0h	121000	101000	125000	181000	157000	136500
	2h	289000000	840000000	335000000	915500000	197000000	190500000
	4h	1195000000	2185000000	1150000000	2880000000	2840000000	2835000000
	6h	1140000000	2300000000	2430000000	1460000000	2775000000	2680000000
	8h	1285000000	1765000000	256000000	1580000000	1245000000	1840000000
	10h	810000000	132500000	365000000	1855000000	2395000000	2275000000
	12h	261500000	320000000	226500000	2230000000	2385000000	2300000000
	14h	168000000	218000000	368000000	2675000000	2695000000	1600000000
	24h	180000000	125000000	8600000	3245000000	1695000000	3100000000
	Fig S1e	HT-29 cells were incubated with øPNJ-6 lysate and the viability of HT-29 cells was measured by time point.
					Control
	3h	93	92	98	91	98	99
	6h	97	94	89	97	95	95
	12h	98	94	93	90	93	94
	24h	93	92	98	95	92	96
	Fig S1f	The number of ETEC in the supernatant of HT-29 cells.
		With phage pretreatment			Without phage pretreatment
	3 h	300000	500000	400000	610000000	800000000	720000000
	6 h	31000000	50000000	61000000	650000000	550000000	280000000
	12 h	28400000	67200000	26400000	720000000	660000000	960000000
	24 h	900000	200000	100000	210000000	650000000	80000000
	Fig S1g	The number of phage in the supernatant and phage adhering to the cells in vitro.
		Planktonic phage			Adherent phage
	3 h	620000000	380000000	450000000	10000000	50000000	20000000
	6 h	970000000	1100000000	1100000000	30000000	60000000	65000000
	12 h	1240000000	480000000	470000000	58000000	51000000	70000000
	24 h	1300000000	1700000000	1000000000	10000000	25000000	30000000

## Sheet: Supplementary Fig2
	Fig S2b	The phage number in gut-on-a-chip model with ETEC or ETEC + K.oxytoca.
	Φ+ETEC						Φ+ETEC+K
	8100000000	7550000000	1160000000	3200000000	3600000000	2800000000	2030000000	3100000000	3300000000	3200000000	3600000000	4820000000
	Fig S2c	The number of ETEC in the supernatant.
		With phage pretreatment			Without phage pretreatment
	3 h	1000000	500000	1000000	120000000	450000000	110000000
	6 h	100000	200000	400000	85000000	110000000	90000000
	12 h	95000	88000	85000	200000000	130000000	90000000
	24 h	20000000	17000000	5000000	140000000	110000000	120000000
	Fig S2d	The number of K.oxytoca in the supernatant.
		With phage pretreatment			Wthout phage pretreatment
	3 h	1000000	1000000	1300000	2000000	2000000	2600000
	6 h	7000000	4000000	6000000	2000000	2000000	3000000
	12 h	150000000	110000000	9000000	950000	880000	1100000
	24 h	320000000	480000000	300000000	700000	600000	6500000
	Fig S2e	The phage number in the competitive model with ETEC and K.oxytoca at different time points.
		Planktonic phage			Adherent phage
	3 h	300000000	200000000	250000000	22000000	10000000	35000000
	6 h	1200000000	1030000000	1400000000	65000000	60000000	70000000
	12 h	1100000000	1400000000	950000000	23000000	51000000	34000000
	24 h	1200000000	120000000	880000000	2000000	5000000	8500000
	Fig S2f	The removal of MUC2 of HT-29 when treated with different concentrations of NAC.
	Fig S2g	The proportion of viable HT-29 cells when treated with different NAC concentrations.
	Control			3 mM			7.5 mM			15 mM			30 mM			60 mM
	99	98	99	98	99	97	95	98	96	85	85	80	80	82	84	65	67	70
	Fig S2i	The number of ETEC in the supernatant in vitro with or without NAC treatment at different time points.
		ETEC + Φ +NAC			ETEC + Φ			ETEC + NAC
	3 h	3600000	6550000	5000000	6500000	7000000	8000000	780000000	630000000	440000000
	6 h	52800000	62600000	72000000	44000000	35000000	20000000	770000000	570000000	280000000
	24 h	9000000	8000000	85000000	5500000	8200000	6600000	660000000	650000000	390000000
	Fig S2j	The number of phage in the supernatant in vitro with or without NAC treatment at different time points.
		NAC+ETEC+ Φ			ETEC+ Φ
	3 h	920000000	320000000	520000000	620000000	380000000	450000000
	6 h	2760000000	1000000000	900000000	970000000	1100000000	1100000000
	24 h	4000000000	3000000000	1000000000	1300000000	1700000000	1000000000
	Fig S2k	In the absence of ETEC, the øPNJ-6 number in groups with or without NAC pretreatment in vitro.							Fig S2l	In the absence of ETEC, the øPNJ-6 number in groups with or without NAC pretreatment in the gut-on-a-chip.
	Φ	Φ+NAC							Φ	Φ+NAC
	16000	10480							16000	10480
	15200	11960							15200	11960
	13040	11520							13040	11520
	Fig S2m	The number of phage that adhere to the small intestine of mice pre-treated with or without NAC.
	NAC+Φ					Φ
	4	72	22	19	62	255	380	115	140	65

## Sheet: Supplementary Fig3
		Fig S3b	Polyclonal antibody against Hoc was used to detect phage øPNJ-6 and phage øA-1 by WB.
		Fig S3c	The lysis ability of phage øPNJ-6 with or without Hoc antibody incubation in vitro.
		Φ+ETEC	Φ+ETEC+Ab
		1230	1100
		1170	980
		1040	1190
		1230	1000
		950	1000
		1140	900
		Fig S3d	The proportion of viable HT-29 cells pre-treated with phage or Hoc antibody-blocked phage in vitro.
		Φ+ETEC+Ab			Φ+ETEC			ETEC			Control
		80	76	85	84	89	78	53	50	45	98	99	100
		Fig S3e	The proportion of viable HT-29 cells pre-treated with phage or Hoc antibody-blocked phage in gut-on-a-chip.
		Φ+ETEC+Ab			Φ+ETEC			ETEC			Control
		23	30	35	80	67	73	40	34	40	90	92	92
		Fig S3f	In the absence of ETEC, the øPNJ-6 number in groups with or without Hoc antibody pretreatment in vitro.									Fig S3g	In the absence of ETEC, the øPNJ-6 number in groups with or without antibody-coated pretreatment in the gut-on-a-chip.
		Φ	Φ+Ab									Φ	Φ+Ab
		12480	5760									6000	300
		13360	5760									5500	200
		14400	5600									4100	100
		Fig S3h	In the pump-paused model, øPNJ-6 titers in the gut-on-a-chip with or without NAC or Hoc antibody-coated.
		Φ+ETEC	Φ+Ab+ETEC	NAC+Φ+ETEC
		152400000	21600000	80000000
		139200000	46800000	60000000
		147800000	5000000	50000000
		Fig S3i	In the pump-paused model ETEC SH232 loads in the gut-on-a-chip with or without NAC or Hoc antibody-coated.
		Φ+ETEC	Φ+Ab+ETEC	NAC+Φ+ETEC	PBS+ETEC
		4000000	78800000	50500000	80000000
		5100000	60500000	40500000	168400000
		6500000	48800000	30000000	120000000
		Fig S3j	In the pump-paused model, the cell viability in the gut-on-a-chip with or without NAC or Hoc antibody-coated.
		Φ+ETEC	Φ+Ab+ETEC	NAC+Φ+ETEC	PBS+ETEC	Negative control
		71	26	41	22	92
		75	27	41	36	85
		63	59	38	27	84
		Fig S3k	The number of phage in the feces of mice pre-treated with phage or Hoc antibody-blocked phage.
			without hoc antibody				with hoc antibody
		0h	1100000000	1100000000	1100000000	1100000000	1100000000	1100000000	1100000000	1100000000
		12h	437500	240000	717500	340000	0	0	0	0
		18h	22500	32500	50000	50000	0	0	0	0
		24h	3500	4500	4500	3700	0	0	0	0
		Fig S3m	MFI of E-cadherin in the caecum.
		Control	Φ+ETEC	ETEC
		9353433	9696424	6534470
		9797258	15287851	7840672
		6678452	10236849	7260750
		Fig S3m	MFI of E-cadherin in the colon.
		Control	Φ+ETEC	ETEC
		8839798	11867023	9048523
		6471807	5293339	5682104
		11463841	8086166	6871557
